# Supplementary material for: ﻿The distribution and evolution of muscarine and the ibotenic acid biosynthetic gene cluster within the genus Amanita section Amanita revealed by phylogenomics
Source: IMA Fungus. 2026 Jan 9;17:e175874. doi: 10.3897/imafungus.17.175874 (PMC12811753; doi:10.3897/imafungus.17.175874)
Supplement: Supplementary material 1 — Supplementary tables S1–S5 [file imafungus-17-e175874-s001.xlsx]

## Sheet: Table S1
Table S1. Samples successfully sequenced using NGS and their corresponding summary statistics of genome assembly. The lineage dataset is Agaricales_odb10 with total 3870 BUSCO groups searched.
Species name	Voucher	Number of reads	Assembly size (bp)	Number of contigs	Max contig length (bp)	N50 (bp)	Complete BUSCOs (C)	Complete and single-copy BUSCOs (S)	Complete and duplicated BUSCOs (D)	Fragmented BUSCOs (F)	Missing BUSCOs (M)	SRA accession numbers
Amanita altipes	MHHNU 32286	61692752	23969426	4216	162397	10261	3,347 (86.5%)	3,328 (86.0%)	19 (0.5%)	55 (1.4%)	468 (12.1%)	SRR36115431
Amanita avellaneifolia	MHHNU 33518	39,445,866	27424050	5686	111459	9179	3,530 (91.2%)	3,515 (90.8%)	15 (0.4%)	29 (0.7%)	311 (8.1%)	SRR36117447
Amanita collariata	MHHNU 31095	33611284	32110089	1588	648202	62092	3,651 (94.3%)	3,623 (93.6%)	28 (0.7%)	18 (0.5%)	201 (5.2%)	SRR36118002
Amanita farinosa	MHHNU 32771	37710176	20453889	7106	86420	4335	1,342 (34.7%)	1,314 (34.0%)	28 (0.7%)	213 (5.5%)	2,315 (59.8%)	SRR36118461
Amanita flavipes	MHHNU 32280	52702882	25774713	4038	88494	11499	3,451 (89.1%)	3,426 (88.5%)	25 (0.6%)	36 (0.9%)	383 (10.0%)	SRR36134564
Amanita flavomelleiceps	MHHNU 33119	35345204	27536014	4617	285050	11795	3,414 (88.2%)	3,388 (87.5%)	26 (0.7%)	39 (1.0%)	417 (10.8%)	SRR36134931
Amanita flavopantherina	MHHNU 32267	70830102	29508391	3933	319631	26534	3,605 (93.2%)	3,579 (92.5%)	26 (0.7%)	17 (0.4%)	248 (6.4%)	SRR36137064
Amanita griseopantherina	MHHNU 33084	34163470	28155946	2410	519950	45455	3,608 (93.2%)	3,581 (92.5%)	27 (0.7%)	18 (0.5%)	244 (6.3%)	SRR36137094
Amanita melleialba	MHHNU 31481	46117718	33890250	4248	1039355	16694	3,569 (92.2%)	3,550 (91.7%)	19 (0.5%)	26 (0.7%)	275 (7.1%)	SRR36137101
Amanita melleiceps	MHHNU 32782	37809026	28364598	2106	439570	39074	3,640 (94.1%)	3,607 (93.2%)	33 (0.9%)	15 (0.4%)	215 (5.5%)	SRR36137136
Amanita muscaria	MHHNU 32652	35175596	26846124	2922	275118	20158	3,548 (91.7%)	3,517 (90.9%)	31 (0.8%)	30 (0.8%)	292 (7.5%)	SRR36137122
Amanita orientigemmata	MHHNU 33136	41476560	24427080	4487	105614	9091	3,287 (84.9%)	3,271 (84.5%)	16 (0.4%)	56 (1.4%)	527 (13.7%)	SRR36137347
Amanita parvipantherina	MHHNU 32960	39123984	24709800	4636	176674	9640	3,117 (80.5%)	3,092 (79.9%)	25 (0.6%)	84 (2.2%)	669 (17.3%)	SRR36137235
Amanita parvisychnopyramis	MHHNU 32953	35015598	31334993	1828	494312	60918	3,633 (93.8%)	3,601 (93.0%)	32 (0.8%)	21 (0.5%)	216 (5.7%)	SRR36137480
Amanita pseudopantherina	MHHNU 32927	41,435,086	33597090	5071	292106	15225	3,384 (87.4%)	3,361 (86.8%)	23 (0.6%)	52 (1.3%)	434 (11.3%)	SRR36145319
Amanita pseudosychnopyramis	MHHNU 32762	40314764	27051878	4393	266744	10927	3,254 (84.1%)	3,234 (83.6%)	20 (0.5%)	69 (1.8%)	547 (14.1%)	SRR36141426
Amanita rubrovolvata	MHHNU 32265	37577214	26470869	6129	423838	7571	2,322 (60.0%)	2,300 (59.4%)	22 (0.6%)	157 (4.1%)	1,391 (35.9%)	SRR36141419
Amanita rufoferruginea	MHHNU 31887	33,373,776	20996356	3173	293974	13634	3,411 (88.1%)	3,399 (87.8%)	12 (0.3%)	29 (0.7%)	430 (11.2%)	SRR36141428
Amanita siamensis	MHHNU 32951	42933440	21097572	3593	192307	11471	3,311 (85.6%)	3,305 (85.4%)	6 (0.2%)	63 (1.6%)	496 (12.8%)	SRR36141429
Amanita sp. 1	MHHNU 31289	40010494	27166328	4013	360024	11920	3,530 (91.2%)	3,514 (90.8%)	16 (0.4%)	35 (0.9%)	305 (7.9%)	SRR36141466
Amanita subfrostiana	MHHNU 32919	40362132	27473810	983	680987	97381	3,653 (94.4%)	3,630 (93.8%)	23 (0.6%)	9 (0.2%)	208 (5.4%)	SRR36145299
Amanita subglobosa	MHHNU 11257	39999700	28026474	4625	163829	11473	3,239 (83.7%)	3,218 (83.2%)	21 (0.5%)	62 (1.6%)	569 (14.7%)	SRR36145289
Amanita subparcivolvata	MHHNU 32907	35202704	25791885	4795	197,480	12508	3,501 (90.5%)	3,485 (90.1%)	16 (0.4%)	28 (0.7%)	341 (8.8%)	SRR36145290
Amanita subparvipantherina	MHHNU 32922	44865994	27812934	4858	132469	9911	3,298 (85.2%)	3,283 (84.8%)	15 (0.4%)	70 (1.8%)	502 (13.0%)	SRR36145305
Amanita sychnopyramis	MHHNU 33272	42572866	23473210	5776	121965	6783	2,379 (61.5%)	2,319 (59.9%)	60 (1.6%)	154 (4.0%)	1,337 (34.5%)	SRR36135399

## Sheet: Table S2
Table S2. The IDs of the 467 shared single-copy genes from 25 Amanita genomes within the Agaricales_odb10 dataset of BUSCO.
IDs of gene 1–94	IDs of gene 95–188	IDs of gene 189–282	IDs of gene 283–376	IDs of gene 377–467
10005at5338	1400at5338	17984at5338	3321at5338	6343at5338
10026at5338	14025at5338	18087at5338	3363at5338	6386at5338
100at5338	14114at5338	18257at5338	3399at5338	6458at5338
10125at5338	1411at5338	18387at5338	33at5338	6459at5338
10151at5338	14133at5338	18403at5338	3419at5338	6461at5338
10286at5338	14205at5338	18431at5338	3445at5338	6480at5338
1035at5338	14218at5338	1844at5338	3480at5338	6512at5338
1036at5338	14241at5338	18510at5338	3541at5338	658at5338
10404at5338	14294at5338	18523at5338	3548at5338	659at5338
1040at5338	1429at5338	18698at5338	360at5338	6609at5338
1045at5338	142at5338	18719at5338	364at5338	6716at5338
104at5338	14312at5338	18766at5338	3650at5338	6728at5338
1053at5338	1433at5338	1883at5338	3729at5338	6742at5338
1056at5338	14359at5338	18927at5338	376at5338	674at5338
10622at5338	14438at5338	1892at5338	3794at5338	6769at5338
1066at5338	14513at5338	18941at5338	3946at5338	6794at5338
10692at5338	14579at5338	1895at5338	3956at5338	6797at5338
10752at5338	1460at5338	1904at5338	4002at5338	6920at5338
10796at5338	14615at5338	19068at5338	4036at5338	6922at5338
1083at5338	1467at5338	19084at5338	4069at5338	6977at5338
10864at5338	14718at5338	19134at5338	409at5338	7080at5338
10879at5338	14784at5338	191at5338	4101at5338	7114at5338
10936at5338	14806at5338	1923at5338	4120at5338	7416at5338
10972at5338	14854at5338	19271at5338	4145at5338	7426at5338
11039at5338	14917at5338	19292at5338	4260at5338	7478at5338
11158at5338	14941at5338	19405at5338	4276at5338	7497at5338
1125at5338	14at5338	19571at5338	4325at5338	7522at5338
1127at5338	15150at5338	19643at5338	43at5338	7561at5338
11334at5338	1518at5338	1968at5338	4401at5338	7603at5338
11363at5338	151at5338	196at5338	446at5338	7618at5338
1144at5338	15250at5338	19790at5338	4489at5338	7624at5338
11504at5338	15302at5338	19805at5338	4564at5338	763at5338
11520at5338	15335at5338	19907at5338	456at5338	7712at5338
1154at5338	1538at5338	1990at5338	459at5338	7763at5338
11562at5338	15421at5338	19919at5338	4643at5338	7773at5338
1163at5338	15426at5338	19926at5338	4683at5338	7776at5338
11648at5338	15503at5338	1992at5338	4706at5338	7850at5338
11657at5338	15575at5338	19981at5338	4707at5338	7876at5338
11741at5338	15623at5338	20009at5338	4738at5338	7885at5338
11747at5338	15690at5338	20064at5338	4759at5338	791at5338
11781at5338	15718at5338	20070at5338	4773at5338	7975at5338
11789at5338	15760at5338	20076at5338	4787at5338	79at5338
118at5338	15788at5338	20153at5338	4855at5338	8015at5338
11909at5338	15800at5338	2018at5338	488at5338	8048at5338
11927at5338	15992at5338	20311at5338	4935at5338	805at5338
11990at5338	159at5338	20409at5338	5034at5338	8062at5338
12001at5338	16002at5338	2051at5338	5090at5338	8107at5338
12046at5338	16035at5338	20524at5338	5104at5338	8118at5338
12100at5338	1604at5338	205at5338	5134at5338	8151at5338
12141at5338	16057at5338	20646at5338	5150at5338	8156at5338
12150at5338	1606at5338	20852at5338	5185at5338	8188at5338
12212at5338	1609at5338	20928at5338	51at5338	8206at5338
12241at5338	16115at5338	21096at5338	521at5338	8298at5338
12257at5338	16119at5338	2113at5338	5236at5338	8327at5338
12340at5338	16127at5338	2131at5338	5298at5338	8387at5338
12384at5338	16128at5338	2180at5338	5302at5338	843at5338
12399at5338	1613at5338	219at5338	5364at5338	8464at5338
12446at5338	16201at5338	2207at5338	5410at5338	8538at5338
12447at5338	16242at5338	2242at5338	5432at5338	8571at5338
12451at5338	16252at5338	2251at5338	543at5338	8591at5338
12563at5338	16279at5338	2312at5338	5474at5338	859at5338
1257at5338	16304at5338	2318at5338	5527at5338	8619at5338
12580at5338	1632at5338	2394at5338	5537at5338	8632at5338
12638at5338	16378at5338	2422at5338	5572at5338	8681at5338
12686at5338	16465at5338	2455at5338	5603at5338	8682at5338
12698at5338	16480at5338	248at5338	5611at5338	898at5338
12774at5338	16528at5338	250at5338	5612at5338	9087at5338
12815at5338	16544at5338	2540at5338	5621at5338	9119at5338
12822at5338	16611at5338	2567at5338	5645at5338	9151at5338
12924at5338	16690at5338	2645at5338	564at5338	9160at5338
12987at5338	166at5338	2648at5338	5675at5338	9232at5338
1298at5338	16727at5338	2707at5338	567at5338	9248at5338
13085at5338	16808at5338	2733at5338	5689at5338	9277at5338
13123at5338	16824at5338	2817at5338	569at5338	929at5338
13201at5338	1682at5338	2830at5338	5702at5338	932at5338
13221at5338	16852at5338	2874at5338	5710at5338	942at5338
13268at5338	16857at5338	2902at5338	571at5338	9441at5338
13297at5338	16891at5338	2908at5338	5755at5338	9468at5338
13305at5338	16927at5338	2918at5338	5785at5338	9470at5338
13307at5338	16984at5338	2957at5338	5834at5338	94at5338
13309at5338	169at5338	296at5338	5910at5338	954at5338
1331at5338	17068at5338	307at5338	5942at5338	9574at5338
13330at5338	17100at5338	3100at5338	6033at5338	9647at5338
13347at5338	1745at5338	3135at5338	6080at5338	9754at5338
13523at5338	17467at5338	3166at5338	6106at5338	9769at5338
13560at5338	17484at5338	3174at5338	6131at5338	976at5338
13601at5338	1751at5338	317at5338	6168at5338	9794at5338
13623at5338	1754at5338	3200at5338	616at5338	9812at5338
13646at5338	17580at5338	3228at5338	6175at5338	9880at5338
13713at5338	17656at5338	3267at5338	6176at5338	9913at5338
13734at5338	17688at5338	3277at5338	6225at5338	99at5338
13750at5338	17774at5338	3284at5338	6269at5338
13964at5338	17831at5338	3303at5338	6292at5338
13at5338	17934at5338	3306at5338	6331at5338

## Sheet: Table S3
Table S3. Sequence used for estimating divergence time within Agaricomycetes.
Species	Order	Voucher	ITS	LSU	RPB2	TEF1
Agaricus bisporus	Agaricales	AFTOL-ID 448	DQ404388	AY635775	AF107785	–
Agrocybe praecox	Agaricales	AFTOL-ID 728	AY818348	AY646101	DQ385876	DQ061276
Alloclavaria purpurea	Hymenochaetales	AFTOL-ID 1736	–	DQ457657	–	–
Amanita flavofloccosa	Agaricales	HKAS 92006	–	MH486516	MH485987	MH508792
Amanita muscaria	Agaricales	HKAS 61888	MH508439	MH486651	MH486100	MH508908
Amanita phalloides	Agaricales	HKAS 75773	JX998031	JX998060	–	JX998000
Amylocorticium cebennense	Amylocorticiales	HHB 2808	GU187505	GU187561	GU187770	GU187675
Anomoloma myceliosum	Amylocorticiales	MJL 4413	GU187500	GU187559	GU187766	GU187677
Armillaria mellea	Agaricales	AFTOL-ID 449	AY789081	AY700194	AY780938	AY881023
Asterophora lycoperdoides	Agaricales	CBS 170.86	AF357037	AF223190	DQ367431	DQ367424
Athelia arachnoidea	Atheliales	CBS 418.72	GU187504	GU187557	GU187769	GU187672
Aureoboletus longicollis	Boletales	HKAS 53398	–	KF112376	KF112755	KF112238
Blastosporella zonata	Agaricales	TJB 8371	EU708340	EU708337	–	MZ574160
Bolbitius vitellinus	Agaricales	AFTOL-ID 730	DQ200920	AY691807	DQ385878	DQ408148
Boletus edulis	Boletales	HMJAU 4637	JN563894	KF112455	KF112704	KF112202
Bondarzewia montana	Russulales	AFTOL-ID 452	DQ200923	DQ234539	AY218474	DQ059044
Catarama costaricensis	Agaricales	DAOM 211663	–	KT833804	KT833819	KT833834
Catathelasma ventricosum	Agaricales	DAOM 225247	MN017537	MN017477	MN018851	MN026906
Clitocybula oculus	Agaricales	AFTOL-ID 1554	DQ192178	DQ151452	–	–
Clitopilus prunulus	Agaricales	ZRL 20151516	–	KY418853	KY419000	KY419056
Coniophora arida	Boletales	CFMR FP-104367	GU187510	GU187573	GU187775	GU187684
Coprinus comatus	Agaricales	AFTOL-ID 626	AY854066	AY635772	AY780934	AY881026
Cortinarius violaceus	Agaricales	AFTOL-ID 814	–	DQ457662	DQ470835	–
Crepidotus cf. applanatus	Agaricales	PBM 717	DQ202273	AY380406	AY333311	DQ028581
Crinipellis zonata	Agaricales	OKM 25450	AY916692	AY916690	–	AY916694
Cyclomyces lamellatus	Hymenochaetales	Cui 7629	JQ279603	JQ279617	–	–
Entoloma omiense	Agaricales	ZRL 20151352-2	LT716036	KY418851	KY418999	–
Fistulina antarctica	Agaricales	AFTOL-ID 1335	DQ486702	AY293181	DQ472713	GU187698
Ganoderma australe	Polyporales	ZRL 20151500	LT716076	KY418900	–	KY419088
Ganoderma tsugae	Polyporales	AFTOL-ID 771	DQ206985	AY684163	DQ408116	DQ059048
Gomphidius roseus	Boletales	MB 95-038	DQ534570	DQ534669	GU187818	GU187702
Grifola frondosa	Polyporales	AFTOL-ID 701	AY854084	AY629318	AY786057	AY885153
Gymnopilus picreus	Agaricales	ZRL 2015011	LT716066	KY418882	KY419027	KY419077
Gymnopus confluens	Agaricales	ZRL 20151148	LT716054	KY418870	KY419016	KY419070
Gymnopus dryophilus	Agaricales	AFTOL-ID 559	DQ241781	AY640619	DQ472717	DQ408152
Gyroporus cyanescens	Boletales	MB 05-001	–	EU718138	FJ536638	FJ536672
Heterobasidion annosum	Russulales	AFTOL-ID 470	DQ206988	–	AH013701	DQ028584
Hygrophorus canescens	Agaricales	AFTOL-ID 1800	DQ486685	DQ457652	DQ470829	–
Inonotus linteus	Hymenochaetales	MUCL 47139	GU461973	GU462002	–	GU461936
Jaapia argillacea	Jaapiales	CBS 252.74	GU187524	GU187581	GU187788	GU187711
Laccaria ochropurpurea	Agaricales	AFTOL-ID 477	–	AY700200	DQ472731	–
Lepiota cristata	Agaricales	ZRL 20151133	LT716026	KY418841	KY418992	KY419048
Leucogyrophana lichenicola	Boletales	DAOM 194172	GU187531	GU187583	GU187789	GU187715
Limacella delicata	Agaricales	ZT Myc 55818	–	KT833807	KT833822	KT833835
Limacellopsis asiatica	Agaricales	HKAS 82561	–	KT833812	KT833827	KT833840
Limacellopsis guttata	Agaricales	MB-100157	–	KT833813	KT833828	KT833841
Lyophyllum semitale	Agaricales	HC85/13	AF357049	AF042581	EF421002	EF421068
Macrolepiota dolichaula	Agaricales	xml 2013058	LT716021	KY418836	KY418988	KY419044
Mallocybe unicolor	Agaricales	PBM 1481	–	AY380403	AY337409	–
Marasmius oreades	Agaricales	ZRL 2015086	LT716048	KY418864	KY419010	KY419066
Melanoleuca communis	Agaricales	ZRL 20151882-1	LT716069	KY418885	KY419030	KY419080
Mycena haematopus	Agaricales	TC0227	LC492856	–	LC492858	LC492857
Mycena aff. pura	Agaricales	11CA007	–	KR869942	KC816995	KC816901
Neolentinus adhaerens	Gloeophyllales	DAOM 214911	HM536096	HM536071	HM536116	HM536117
Nidula niveotomentosa	Agaricales	AFTOL-ID 1945	DQ917654	DQ986295	KJ137275	–
Nidularia deformis	Agaricales	G1717	–	MK278412	–	–
Oxyporus corticola	Hymenochaetales	ZRL 20151459	LT716075	KY418899	KY419038	KY419087
Peniophorella praetermissa	Hymenochaetales	AFTOL-ID 518	AY854081	AY700185	AY787221	AY885150
Pluteus hongoi	Agaricales	ZRL 20151600	LT716062	KY418878	KY419023	KY419074
Podoserpula pusio	Amylocorticiales	AFTOL-ID 1522	DQ494688	DQ470821	–	–
Psathyrella candolleana	Agaricales	ZRL 20151400	LT716063	KY418879	KY419024	KY419075
Psiloboletinus lariceti	Boletales	LE 325744	MK940820	MK940818	–	MK940817
Pterula echo	Agaricales	AFTOL-ID 711	DQ494693	AY629315	GU187805	GU187743
Rhopalogaster transversarius	Boletales	OSC81680	–	DQ218599	DQ219047	DQ219225
Schizophyllum radiatum	Agaricales	CBS 301-32	AY571060	AY571023	DQ484052	LC798812
Scleroderma areolatum	Boletales	AWW211	EU718115	EU718149	FJ536651	FJ536683
Serpula lacrymans	Boletales	REG 383	GU187542	GU187596	GU187809	GU187752
Stropharia ambigua	Agaricales	AFTOL-ID 726	AY818350	AY646102	DQ484054	GU187756
Suillus pictus	Boletales	AFTOL-ID 717	AY854069	AY684154	AY786066	AY883429
Tephrocybe rancida	Agaricales	CBS 204.47	AF357025	AF223203	EF421008	EF421076
Termitomyces microcarpus	Agaricales	PRU 3900	AF357023	AF042587	EF421009	EF421077
Termitomyces sp.	Agaricales	ZA-2006a-HHDFL ZA175	DQ436966	–	DQ437074	DQ437043
Thelephora ganbajun	Thelephorales	ZRL20151295	LT716082	KY418908	KY419043	KY419093
Trametes cinnabarina	Polyporales	CBS 337.49	–	MH868071	–	–
Trametes hirsuta	Polyporales	ZRL 2015001-1	LT716080	KY418904	–	KY419092
Trametes sanguinea	Polyporales	ZRL 2015009	LT716078	KY418902	KY419040	KY419090
Trametes versicolor	Polyporales	ZRL 20151477	LT716079	KY418903	KY419041	KY419091
Trechispora alnicola	Trechisporales	AFTOL-ID 665	DQ411529	AY635768	DQ408135	DQ059052
Tricholoma palustre	Agaricales	AFTOL-ID 497	DQ494699	AY700197	DQ484055	–
Zangia erythrocephala	Boletales	HKAS 75046	–	KF112414	KF112791	KF112269
Zhuliangomyces illinitum	Agaricales	HKAS 90168	MH508659	KT833814	KT833829	KT833842

## Sheet: Table S4
Table S4. Sequence used for estimating divergence time within Amanitaceae.
Species	Voucher	ITS	LSU	RPB2	TEF1
Amanita altipes	MHHNU 32286	ON131731	ON139026	ON229622	ON229662
Amanita altipes	MHHNU 33050	C_AA120855	C_AA120982	C_AA121013	C_AA121135
Amanita altipes	MHHNU 33059	C_AA120866	C_AA120993	C_AA121023	C_AA121145
Amanita altipes	MHHNU 33071	C_AA120877	C_AA121003	C_AA121032	C_AA121154
Amanita altipes	MHHNU 33082	C_AA120881	C_AA121007	C_AA121036	C_AA121158
Amanita arenaria	VPI679	–	GQ925382	–	–
Amanita brunneofuliginea	HKAS 92078	MH508270	MH486394	MH485886	MH508694
Amanita brunnescens	AFTOL-ID 673	AY789079	AY631902	AY780936	AY881021
Amanita caojizong	HKAS 56933	KJ466378	KJ466438	KJ466603	KJ481943
Amanita cinereoradicata	HKAS 101435	MH508307	MH486451	MH485933	MH508729
Amanita cingulata	HKAS 100640	MH508309	MF928093	MH485935	MH508731
Amanita citrina	HKAS 101397	MH508311	MH486456	MH485936	MH508732
Amanita collariata	MHHNU 31095	OM955206	OM955204	OM949814	OM949813
Amanita concentrica	HKAS 84675	MH508326	MH486474	MH485953	MH508749
Amanita concentrica	HKAS 87061	MH508327	KR824785	KR824794	KR824827
Amanita exitialis	HKAS 75775	JX998026	JX998053	KJ466592	JX998002
Amanita farinosa	HKAS 56816	JN943180	JN941154	JQ031110	MH508772
Amanita farinosa	MHHNU 32693	ON131732	ON139027	ON229623	ON229663
Amanita farinosa	MHHNU 32768	ON131733	ON139028	ON229624	ON229664
Amanita farinosa	MHHNU 32771	ON131734	ON139029	ON229625	ON229665
Amanita flavipes	HKAS 88080	MH508346	MH486509	MH485981	MH508785
Amanita flavofloccosa	HKAS 90174/92006	MH508352	MH486516	MH485987	MH508792
Amanita flavomelleiceps	MHHNU 33119	PQ326880	PQ330908	PQ356792	PQ356798
Amanita flavopantherina	HKAS 51045	MH508353	MH486517	MH485988	MH508793
Amanita flavopantherina	HKAS 58795	MH508354	MH486518	–	MH508794
Amanita flavopantherina	MHHNU 32267	ON131735	ON139030	ON229626	ON229666
Amanita franzii	HKAS 77321/79559	MH508357	MH486523	MH485992	MH508799
Amanita fritillaria	HKAS 54718	–	MH486534	MH486001	MH508807
Amanita fuliginea	HKAS 75780	JX998023	JX998048	KJ466595	JX997995
Amanita griseofarinosa	HKAS 80017/83685	MH508374	MH486562	MH486024	MH508829
Amanita griseofolia	HKAS 96928	MH508379	MH486567	MH486032	MH508837
Amanita griseopantherina	HKAS 58801	MH508381	MH486569	MH486033	–
Amanita griseopantherina	HKAS 82340	MH508383	MH486571	MH486035	MH508840
Amanita griseopantherina	HKAS 83578	MH508386	MH486574	MH486037	MH508843
Amanita griseopantherina	MHHNU 33078	C_AA120882	C_AA121008	C_AA121037	C_AA121159
Amanita griseopantherina	MHHNU 33084	C_AA120883	C_AA121009	C_AA121038	C_AA121160
Amanita ibotengutake	HKAS 56045	–	MH486589	–	MH508857
Amanita ibotengutake	HKAS 83269	–	MH486590	MH486051	MH508858
Amanita imazekii	HKAS 71045	MH508397	MH486591	MH486052	MH508859
Amanita liquii	HKAS 93915	MH508427	MH486628	MH486078	MH508886
Amanita melleialba	MHHNU 10606	C_AA120884	C_AA121010	C_AA121039	C_AA121161
Amanita melleialba	MHHNU 31481	ON131736	ON139031	ON229627	ON229667
Amanita melleiceps	MHHNU 31865	ON131765	ON139065	ON262923	ON262909
Amanita melleiceps	MHHNU 32763	ON131767	ON139067	ON262925	ON262911
Amanita melleiceps	MHHNU 32769	ON131770	ON139070	ON262928	ON262914
Amanita melleiceps	MHHNU 32782	ON131768	ON139068	ON262926	ON262912
Amanita melleiceps	MHHNU 32785	ON131769	ON139069	ON262927	ON262913
Amanita mira	HKAS 91953	MH508437	MH486646	MH486097	–
Amanita molliuscula	HKAS 77324	KJ466409	KJ466472	KJ466639	KJ481974
Amanita muscaria *	MHHNU 7782	ON131737	ON139032	ON229628	ON229668
Amanita muscaria *	MHHNU 31764	ON131738	ON139033	ON229629	ON229669
Amanita muscaria *	MHHNU 32652	ON131739	ON139034	ON229630	ON229670
Amanita muscaria *	MHHNU 33653	C_AA120885	C_AA121011	C_AA121040	C_AA121162
Amanita neoovoidea	HKAS 84931/89025	MH508445	MH486654	MH486105	MH508912
Amanita oberwinklerana	HKAS 100511	–	MH486661	MH486108	MH508918
Amanita orientifulva	HKAS 101433	MH508467	MH486703	MH486135	MH508944
Amanita orientigemmata	HKAS 80978	MH508469	MH486708	MH486140	MH508948
Amanita orientigemmata	MHHNU 32700	ON131764	ON139063	ON229657	ON229661
Amanita orientigemmata	MHHNU 33136	C_AA120886	C_AA121012	C_AA121041	C_AA121163
Amanita ovalispora	HKAS 101406	MH508478	MH486720	MH486148	MH508955
Amanita parvicurta	HKAS 101215	MH508490	MH486745	MH486169	MH508978
Amanita parvipantherina	MHHNU 9634	C_AA120856	C_AA120983	C_AA121014	C_AA121136
Amanita parvipantherina	MHHNU 9637	C_AA120857	C_AA120984	C_AA121015	C_AA121137
Amanita parvipantherina	MHHNU 32913	C_AA120858	C_AA120985	C_AA121016	C_AA121138
Amanita parvipantherina	MHHNU 32942	C_AA120859	C_AA120986	C_AA121017	C_AA121139
Amanita parvipantherina	MHHNU 32960	C_AA120860	C_AA120987	C_AA121018	C_AA121140
Amanita parvisychnopyramis	MHHNU 11290	PQ326875	PQ326881	PQ356790	PQ356796
Amanita parvisychnopyramis	MHHNU 32953	PQ326876	PQ330907	PQ356791	PQ356797
Amanita pinophila	HKAS 68307	MH508503	MH486758	MH486177	MH508985
Amanita porphyria	HKAS 92088	MH508506	MH486761	MH486180	MH508988
Amanita pseudoinculta	PERTH08105731	–	MH486770	–	MH508997
Amanita pseudopantherina	HKAS 57611	MH508511	MH486774	MH486188	MH509001
Amanita pseudopantherina	HKAS 83636	MH508515	MH486778	MH486192	MH509005
Amanita pseudopantherina	MHHNU 11333	C_AA120861	C_AA120988	C_AA121019	C_AA121141
Amanita pseudopantherina	MHHNU 31028	ON131744	ON139039	ON229635	ON22967
Amanita pseudopantherina	MHHNU 32927	C_AA120862	C_AA120989	C_AA121020	C_AA121142
Amanita pseudoprinceps	HKAS 97523	MH508527	MH486788	MH486202	–
Amanita pseudosychnopyramis	HKAS 78417	MH508528	KR824777	–	–
Amanita pseudosychnopyramis	HKAS 82293	MH508529	MH486790	MH486204	MH509016
Amanita pseudosychnopyramis	MHHNU 32762	MZ 313998	OM753110	OM777286	OM777284
Amanita rubescens	HKAS 101398	–	MH486811	MH486222	MH509038
Amanita rubroflava	HKAS 83089	MH508568	MH486827	MH486238	MH509054
Amanita rubrovolvata	MHHNU 9582	C_AA120863	C_AA120990	–	–
Amanita rubrovolvata	MHHNU 31903	ON131748	ON139043	ON229639	ON229679
Amanita rubrovolvata	MHHNU 32265	ON131749	ON139044	ON229640	ON229680
Amanita rubrovolvata	MHHNU 32524	ON131751	ON139046	ON229642	ON229682
Amanita rubrovolvata	MHHNU 32949	C_AA120864	C_AA120991	C_AA121021	C_AA121143
Amanita rufoferruginea	MHHNU 10663	C_AA120865	C_AA120992	C_AA121022	C_AA121144
Amanita rufoferruginea	MHHNU 30943	ON131771	ON139071	ON262929	ON262915
Amanita rufoferruginea	MHHNU 31046	ON131772	ON139072	ON262930	ON262916
Amanita rufoferruginea	MHHNU 31100	ON131773	ON139073	ON262931	ON262917
Amanita rufoferruginea	MHHNU 31887	ON131774	ON139074	ON262932	ON262918
Amanita sepiacea	HKAS 80970	MH508589	MH486860	MH486268	MH509083
Amanita siamensis	HKAS 67855	MH508592	MH486864	MH486271	MH509087
Amanita siamensis	HKAS 83681	MH508593	MH486866	MH486273	MH509089
Amanita siamensis	MHHNU 30976	ON131775	ON139076	ON262934	ON262920
Amanita siamensis	MHHNU 31578	ON131776	–	ON262935	ON262921
Amanita siamensis	MHHNU 32951	C_AA120867	C_AA120994	C_AA121024	C_AA121146
Amanita sinensis	HKAS 80012	MH508597	MH486871	–	–
Amanita sinensis	HKAS 100492	MH508594	MH486867	MH486274	MH509090
Amanita sinensis	MHHNU 8585	MK239263	ON139047	ON229643	ON229683
Amanita sp. 1	MHHNU 31289	C_AA120868	C_AA120995	C_AA121025	C_AA121147
Amanita sp. 2	MHHNU 30273	C_AA120869	C_AA120996	–	–
Amanita sp. 3	MHHNU 30293	C_AA120870	–	–	–
Amanita strobiliformis	MB-001177	MH508614	MH486895	–	MH509117
Amanita subfrostiana	HKAS 58847	JN943172	JN941161	JQ031119	KR824806
Amanita subfrostiana	HKAS 76308	MH508616	MH486898	MH486300	–
Amanita subfrostiana	MHHNU 11320	C_AA120871	C_AA120997	C_AA121026	C_AA121148
Amanita subfrostiana	MHHNU 32919	C_AA120872	C_AA120998	C_AA121027	C_AA121149
Amanita subfrostiana	MHHNU 32955	C_AA120873	C_AA120999	C_AA121028	C_AA121150
Amanita subglobosa	MHHNU 11257	C_AA120874	C_AA121000	C_AA121029	C_AA121151
Amanita subglobosa	MHHNU 31083	MK388157	ON139048	ON229644	ON229684
Amanita subglobosa	MHHNU 31084	MK239245	ON139049	ON229645	ON229685
Amanita subglobosa	MHHNU 31308	ON131752	ON139050	ON229646	ON229686
Amanita subglobosa	MHHNU 32538	ON131753	ON139051	ON229647	ON229687
Amanita subjunquillea	HKAS 74993	KJ466424	KJ466489	KJ466652	KJ481987
Amanita subparcivolvata	MHHNU 31557	OM955212	OM955208	OM949815	–
Amanita subparcivolvata	MHHNU 32368	OM955213	OM955211	OM949816	–
Amanita subparcivolvata	MHHNU 32849	OM955210	OM955209	OM949817	–
Amanita subparcivolvata	MHHNU 32907	OM955216	OM955205	OM949818	–
Amanita subparcivolvata	MHHNU 33170	OM955215	OM955214	OM949820	–
Amanita subparvipantherina	MHHNU 11319	C_AA120875	C_AA121001	C_AA121030	C_AA121152
Amanita subparvipantherina	MHHNU 32163	ON131754	ON139051	ON229648	ON229688
Amanita subparvipantherina	MHHNU 32226	ON131756	ON139054	ON229650	ON229690
Amanita subparvipantherina	MHHNU 32354	ON131758	ON139056	ON229652	ON229691
Amanita subparvipantherina	MHHNU 32922	C_AA120876	C_AA121002	C_AA121031	C_AA121153
Amanita sychnopyramis	MHHNU 32153	ON131761	ON139060	ON229654	ON229692
Amanita sychnopyramis	MHHNU 32799	ON131762	ON139061	ON229655	ON229660
Amanita sychnopyramis	MHHNU 33272	C_AA120878	C_AA121004	C_AA121033	C_AA121155
Amanita sychnopyramis	MHHNU 33330	C_AA120879	C_AA121005	C_AA121034	C_AA121156
Amanita sychnopyramis	MHHNU 33350	C_AA120880	C_AA121006	C_AA121035	C_AA121157
Amanita umbrinella	PSC 1813	AY194981	HQ539753	–	–
Amanita vestita	HKAS 89002	–	MH486943	MH486338	MH509164
Amanita vittadinii	HKAS 101430	MH508651	MH486950	MH486342	MH509169
Amanita yenii	HKAS 89016	–	MH486952	MH486345	MH509172
Amanita yuaniana	HKAS 54577/58807	KU714560	MH486953	MH486346	MH509173
Amanita zangii	GDGM 29241	–	KJ466499	KJ466668	KJ482000
Catatrama indica	TBGI 14057	–	KT833805	KT833820	–
Limacella glioderma	MB-000750	–	KT833809	KT833824	KT833837
Limacellopsis asiatica	HKAS 82561	–	KT833812	KT833827	KT833840
Limacellopsis guttata	MB-100157	–	KT833813	KT833828	KT833841
Melanoleuca communis	ZRL 20151882-1	LT716069	KY418885	KY419030	KY419080
Pluteus hongoi	ZRL 20151600	LT716062	KY418878	KY419023	KY419074
Zhuliangomyces illinitus	HKAS 90168	MH508659	KT833814	KT833829	KT833842
Zhuliangomyces ochraceoluteus	HKAS 90170/MEL2341329	MH508661	KT833815	KT833830	KT833843
Note: The newly generated sequences submitted to GenBase are highligted in bold.

## Sheet: Table S5
Table S5. Amino acid sequence similarities of ibo genes between our Chinese species and Amanita muscaria Koide BX008, along with their GenBase accession numbers.
Species	Voucher	iboA	iboC	iboD	iboF	iboG1	iboG2	iboH
Amanita altipes	MHHNU 32286	82.60% (C_AA120853)	88.48% (C_AA120904)	88.57% (C_AA120924)	83.16% (C_AA120943)	80.07% (C_AA120962)	87.02% (C_AA120980)	95.15% (C_AA121270)
Amanita avellaneifolia	MHHNU 33518	–	–	–	–	–	–	–
Amanita collariata	MHHNU 31095	87.50% (C_AA120845)	84.75% (C_AA120897)	89.43% (C_AA120917)	85.79% (C_AA120936)	80.67% (C_AA120955)	83.36% (C_AA120973)	92.72% (C_AA121263)
Amanita farinosa	MHHNU 32771	–	–	–	–	–	–	–
Amanita flavipes	MHHNU 32280	–	–	–	–	–	–	–
Amanita flavomelleiceps	MHHNU 33119	89.60% (C_AA120844)	87.34% (C_AA120896)	89.14% (C_AA120916)	85.79% (C_AA120935)	–	–	–
Amanita flavopantherina	MHHNU 32267	95.77% (C_AA120852)	92.16% (C_AA120903)	94.86% (C_AA120923)	95.51% (C_AA120942)	90.55% (C_AA120961)	92.83% (C_AA120979)	97.09% (C_AA121269)
Amanita griseopantherina	MHHNU 33084	83.40% (C_AA120843)	82.00% (C_AA120895)	86.57% (C_AA120915)	–	77.96% (C_AA120954)	88.22% (C_AA120972)	93.17% (C_AA121262)
Amanita melleialba	MHHNU 31481	79.65% (C_AA120849)	88.48% (C_AA120900)	86.57% (C_AA120920)	88.16% (C_AA120939)	80.66% (C_AA120958)	85.13% (C_AA120976)	94.17% (C_AA121266)
Amanita melleiceps	MHHNU 32782	78.89% (C_AA120836)	86.85% (C_AA120889)	86.57% (C_AA120908)	85.20% (C_AA120928)	81.49% (C_AA120947)	86.51% (C_AA120966)	94.66% (C_AA121256)
Amanita muscaria	MHHNU 32652	100% (C_AA120854)	100% (C_AA120905)	100% (C_AA120925)	100% (C_AA120944)	100% (C_AA120963)	100% (C_AA120981)	100% (C_AA121271)
Amanita orientigemmata	MHHNU 33136	88.37% (C_AA120846)	89.21% (C_AA120898)	89.71% (C_AA120918)	86.36% (C_AA120937)	84.83% (C_AA120956)	87.20% (C_AA120974)	94.66% (C_AA121264)
Amanita parvipantherina	MHHNU 32960	79.19% (C_AA120842)	88.01% (C_AA120894)	86.82% (C_AA120914)	80.89% (C_AA120934)	83.72% (C_AA120953)	75.83% (C_AA120971)	94.17% (C_AA121261)
Amanita parvisychnopyramis	MHHNU 32953	91.92% (C_AA120841)	92.07% (C_AA120893)	92.57% (C_AA120913)	92.59% (C_AA120933)	89.53% (C_AA120952)	90.28% (C_AA120970)	97.09% (C_AA121260)
Amanita pseudopantherina	MHHNU 32927	89.16% (C_AA120839)	–	85.96% (C_AA120911)	85.53% (C_AA120931)	75.00% (C_AA120950)	–	–
Amanita pseudosychnopyramis	MHHNU 32762	95.07% (C_AA120835)	83.86% (C_AA120888)	90.86% (C_AA120907)	92.98% (C_AA120927)	86.92% (C_AA120946)	86.20% (C_AA120965)	95.63% (C_AA121255)
Amanita rubrovolvata	MHHNU 32265	83.49% (C_AA120851)	87.03% (C_AA120902)	89.14% (C_AA120922)	84.49% (C_AA120941)	83.55% (C_AA120960)	71.70% (C_AA120978)	92.72% (C_AA121268)
Amanita rufoferruginea	MHHNU 31887	81.57% (C_AA120850)	72.03% (C_AA120901)	75.36% (C_AA120921)	78.78% (C_AA120940)	72.24% (C_AA120959)	78.34% (C_AA120977)	88.83% (C_AA121267)
Amanita siamensis	MHHNU 32951	82.34% (C_AA120840)	71.57% (C_AA120892)	75.36% (C_AA120912)	79.70% (C_AA120932)	74.79% (C_AA120951)	79.25% (C_AA120969)	88.83% (C_AA121259)
Amanita sp. 1	MHHNU 31289	79.27% (C_AA120848)	–	–	–	–	–	–
Amanita subfrostiana	MHHNU 32919	82.85% (C_AA120837)	87.43% (C_AA120890)	87.97% (C_AA120909)	85.03% (C_AA120929)	79.59% (C_AA120948)	86.79% (C_AA120967)	95.15% (C_AA121257)
Amanita subglobosa	MHHNU 11257	87.52% (C_AA120834)	83.07% (C_AA120887)	86.00% (C_AA120906)	84.73% (C_AA120926)	80.27% (C_AA120945)	84.03% (C_AA120964)	94.15% (C_AA121254)
Amanita subparcivolvata	MHHNU 32907	–	–	–	–	–	–	–
Amanita subparvipantherina	MHHNU 32922	81.62% (C_AA120838)	89.75% (C_AA120891)	89.43% (C_AA120910)	84.93% (C_AA120930)	79.97% (C_AA120949)	87.75% (C_AA120968)	93.20% (C_AA121258)
Amanita sychnopyramis	MHHNU 33272	77.18% (C_AA120847)	70.02% (C_AA120899)	77.71% (C_AA120919)	77.46% (C_AA120938)	81.56% (C_AA120957)	79.49% (C_AA120975)	86.36% (C_AA121265)
Note: ‘–’ indicates that the ibo gene was not found from the available genome data.
